# Supplementary material for: Short-Term Effects of Cold Therapy and Kinesio Taping on Pain Relief and Upper Extremity Functionality in Individuals with Rotator Cuff Tendonitis: A Randomized Study
Source: Medicina (Kaunas). 2024 Jul 23;60(8):1188. doi: 10.3390/medicina60081188 (PMC11356310; doi:10.3390/medicina60081188)
Supplement: Supplementary file 1 [file medicina-60-01188-s001.zip]

Archive with 1 entries (1 files):
- medicina-3071584-supplementary.pdf
